# Supplementary material for: Quantitative analysis reveals how EGFR activation and downregulation are coupled in normal but not in cancer cells
Source: Nat Commun. 2015 Aug 12;6:7999. doi: 10.1038/ncomms8999 (PMC4538861; doi:10.1038/ncomms8999)
Supplement: Supplementary Dataset — Multisite Phosphorylation Model [file ncomms8999-s2.txt]

##################################################################
#
# Multisite Phosphorylation Model (MPM)
# This file is a Supplementary material to the Manuscript
# Capuani F, Conte A, Argenzio E, Marchetti L, Priami C,
# Polo S, Di Fiore PP, Sigismund S, Ciliberto A.
# "Quantitative analysis reveals how EGFR activation and downregulation are coupled in normal but not in cancer cells"
# Published by Nature Communications (2015).
#
# The model presented here is described in Supplementary note 1,
# subsection "Minimal model for EGFR phosphorylation (MPM)" of the cited manuscript.
#
# Species description
# ri, i=1, ..., 9 represents an EGFR with i out of 9 phosphorylated tyrosines
# sj, j=1, ..., 3 represents an EGFR with i out of 3 phosphorylated tyrosines
#
# ai*kkin (qj*kin) represents the rate of addition of 1 phosphoryl group 
# to an EGFR having already i (j) of the 9 (3) phosphorylated tyrosines.
# In the text it is represented as k with a tilde (Supplementary note 1, Eqs. (1) and (2)).
#
# bi*kptp (pj*kptp) represent the rate of substraction of 1 phosphoryl group 
# to an EGFR having already i (j) of the 9 (3) phosphorylated tyrosines 
#
# pY9 (pY3) is the total phosphorylation of the EGFR with 9 (3) tyrosines. 
# pY9_norm (pY3_norm) is the phosphorylation per tyrosine.
#
##########################################################################


# pTYr9(3) contains the total phosphorylation for an EGFR receptor possessing 9 (3) signaling tyrosines
pTyr9=r1+2*r2+3*r3+4*r4+5*r5+6*r6+7*r7+8*r8+9*r9
pTyr3=s1+2*s2+3*s3

# Tyr9(3) is pTyr9(3) normalized to 1
Tyr9=pTyr9/9
Tyr3=pTyr3/3

# Ratio of phosphorylation between the 9 Tyr and the 3 Tyr models
TyrRatio=Tyr9/Tyr3

# kkin is computed as a function of  kptp and of Kph (see Supplementary note 1, Eq. (3) )
actHill=Ltot^nH/(Ltot^nH+xT^nH)
kkin=kkinbase*actHill

# Auxiliary
aux TyrRatio=TyrRatio
aux Tyr9=Tyr9
aux Tyr3=Tyr3


# ODEs for an MPM with n=9
r0' = -a0*kkin*r0 + b1*kptp*r1
r1' = -a1*kkin*r1 + a0*kkin*r0 -b1*kptp*r1 + b2*kptp*r2
r2' = -a2*kkin*r2 + a1*kkin*r1 -b2*kptp*r2 + b3*kptp*r3
r3' = -a3*kkin*r3 + a2*kkin*r2 -b3*kptp*r3 + b4*kptp*r4
r4' = -a4*kkin*r4 + a3*kkin*r3 -b4*kptp*r4 + b5*kptp*r5
r5' = -a5*kkin*r5 + a4*kkin*r4 -b5*kptp*r5 + b6*kptp*r6
r6' = -a6*kkin*r6 + a5*kkin*r5 -b6*kptp*r6 + b7*kptp*r7
r7' = -a7*kkin*r7 + a6*kkin*r6 -b7*kptp*r7 + b8*kptp*r8
r8' = -a8*kkin*r8 + a7*kkin*r7 -b8*kptp*r8 + b9*kptp*r9
r9' =  a8*kkin*r8 - b9*kptp*r9

# ODEs for an MPM with n=3
s0' = -q0*kkin*s0 +p1*kptp*s1
s1' = -q1*kkin*s1+q0*kkin*s0 -p1*kptp*s1 + p2*kptp*s2
s2' = -q2*kkin*s2+q1*kkin*s1 -p2*kptp*s2 + p3*kptp*s3
s3' = q2*kkin*s2 -p3*kptp*s3


# Initial conditions
init r0=1
init s0=1

# Parameters
param Ltot=100
param nH=1.34
param xT=1.5
param kptp=3.7e-7
#param log vary kkinbase=1e-2 1e3 2
param kkinbase=8.69432e-3

# Rate constant coefficients for FREE kinase (a's and q's correspond to MPM with n=9 and n=3, respectively)
# and for FREE phosphatases (b's and p's corresponds to n 9 and 3, respectively.
# See Table in Text S1 for parameters corresponding to the other scenarios. 
# Briefly, to set either enzyme to the saturated regime, we must set all coefficients to 1. 
p a0=9, a1=8, a2=7, a3=6, a4=5, a5=4, a6=3, a7=2, a8=1
p q0=3, q1=2, q2=1

p b9=9, b8=8, b7=7, b6=6, b5=5, b4=4, b3=3, b2=2, b1=1
p p1=1, p2=2, p3=3

########################################################
# INTEGRATOR SETTINGS AND DONE
########################################################
@ TOTAL=120
@ dt=0.0001
@ transient=0
@ METH=cvode,atol=3e-14,toler=3e-14
@ maxstorage=20000

@ BOUND=10000

@ NPLOTS=6

@ xp1=t, yp1=TyrRatio
@ xp2=t, yp2=TyrRatio

@ xp3=t, yp3=s0
@ xp4=t, yp4=s1
@ xp5=t, yp5=s2
@ xp6=t, yp6=s3

done
